# Supplementary material for: Pulsed-Reduced Dose Rate (PRDR) Radiotherapy for Recurrent Primary Central Nervous System Malignancies: Dosimetric and Clinical Results
Source: Cancers (Basel). 2022 Jun 15;14(12):2946. doi: 10.3390/cancers14122946 (PMC9221236; doi:10.3390/cancers14122946)
Supplement: Supplementary file 1 [file cancers-14-02946-s001.zip]

Archive with 1 entries (1 files):
- cancers-1767129-supplementary.pdf
